# Supplementary material for: Microvascular Experimentation in the Chick Chorioallantoic Membrane as a Model for Screening Angiogenic Agents including from Gene-Modified Cells
Source: Int J Mol Sci. 2021 Dec 31;23(1):452. doi: 10.3390/ijms23010452 (PMC8745510; doi:10.3390/ijms23010452)
Supplement: Supplementary file 1 [file ijms-23-00452-s001.zip]

Archive with 1 entries (1 files):
- Supplementary Video S1.mp4
